# Supplementary material for: Steroids from the Deep-Sea-Derived Fungus Penicillium granulatum MCCC 3A00475 Induced Apoptosis via Retinoid X Receptor (RXR)-α Pathway
Source: Mar Drugs. 2019 Mar 19;17(3):178. doi: 10.3390/md17030178 (PMC6472029; doi:10.3390/md17030178)
Supplement: Supplementary file 1 [file marinedrugs-17-00178-s001.zip]

Archive with 1 entries (1 files):
- marinedrugs-461300-SI.pdf
